# Supplementary material for: The silent healer: miR-205-5p up-regulation inhibits epithelial to mesenchymal transition in colon cancer cells by indirectly up-regulating E-cadherin expression
Source: Cell Death Dis. 2018 Jan 19;9(2):66. doi: 10.1038/s41419-017-0102-8 (PMC5833765; doi:10.1038/s41419-017-0102-8)
Supplement: Supplementary file 4 — Supplementary Table 1 [file 41419_2017_102_MOESM4_ESM.xlsx]

## Sheet: miR-205_targets_valiated_mirwal
miRNA	MIMATid	Gene	EntrezID	PMID
hsa-miR-205-5p	MIMAT0000266	LCOR	84458	23592263
hsa-miR-205-5p	MIMAT0000266	BCL2	596	24297308
hsa-miR-205-5p	MIMAT0000266	VPS52	6293	23824327
hsa-miR-205-5p	MIMAT0000266	TOLLIP	54472	22473208
hsa-miR-205-5p	MIMAT0000266	RNF217	154214	19536157
hsa-miR-205-5p	MIMAT0000266	ZEB1	6935	23474752
hsa-miR-205-5p	MIMAT0000266	NDUFA4	4697	22473208
hsa-miR-205-5p	MIMAT0000266	VTI1A	143187	19536157
hsa-miR-205-5p	MIMAT0000266	PTEN	5728	23856247
hsa-miR-205-5p	MIMAT0000266	CDK6	1021	22473208
hsa-miR-205-5p	MIMAT0000266	IL32	9235	20737563
hsa-miR-205-5p	MIMAT0000266	CDK1	983	23313552
hsa-miR-205-5p	MIMAT0000266	PHF12	57649	22012620
hsa-miR-205-5p	MIMAT0000266	SERINC3	10955	24398324
hsa-miR-205-5p	MIMAT0000266	TMEM239	100288797	23824327
hsa-miR-205-5p	MIMAT0000266	TMEM55B	90809	22473208
hsa-miR-205-5p	MIMAT0000266	MAP3K9	4293	19536157
hsa-miR-205-5p	MIMAT0000266	ZEB2	9839	23474752
hsa-miR-205-5p	MIMAT0000266	MMD	23531	22473208
hsa-miR-205-5p	MIMAT0000266	C6orf201	404220	19536157
hsa-miR-205-5p	MIMAT0000266	PHLPP2	23035	23856247
hsa-miR-205-5p	MIMAT0000266	GUCD1	83606	22473208
hsa-miR-205-5p	MIMAT0000266	ERBB3	2065	20864407
hsa-miR-205-5p	MIMAT0000266	RAN	5901	23313552
hsa-miR-205-5p	MIMAT0000266	MAML2	84441	22012620
hsa-miR-205-5p	MIMAT0000266	AR	367	23824327
hsa-miR-205-5p	MIMAT0000266	MED1	5469	22473208
hsa-miR-205-5p	MIMAT0000266	SLC7A2	6542	23824327
hsa-miR-205-5p	MIMAT0000266	TMEM123	114908	22473208
hsa-miR-205-5p	MIMAT0000266	KCTD16	57528	19536157
hsa-miR-205-5p	MIMAT0000266	MGLL	11343	22473208
hsa-miR-205-5p	MIMAT0000266	NUDT21	11051	19536157
hsa-miR-205-5p	MIMAT0000266	C1orf123	54987	22473208
hsa-miR-205-5p	MIMAT0000266	YES1	7525	21330408
hsa-miR-205-5p	MIMAT0000266	BAMBI	25805	23313552
hsa-miR-205-5p	MIMAT0000266	VEGFA	7422	22159356
hsa-miR-205-5p	MIMAT0000266	TCF20	6942	23824327
hsa-miR-205-5p	MIMAT0000266	STK38L	23012	22473208
hsa-miR-205-5p	MIMAT0000266	SLC41A1	254428	23824327
hsa-miR-205-5p	MIMAT0000266	TAF11	6882	22473208
hsa-miR-205-5p	MIMAT0000266	TMSB4X	7114	19536157
hsa-miR-205-5p	MIMAT0000266	MED13	9969	22473208
hsa-miR-205-5p	MIMAT0000266	KLHL5	51088	19536157
hsa-miR-205-5p	MIMAT0000266	KCNJ10	3766	23950153
hsa-miR-205-5p	MIMAT0000266	B4GALT6	9331	22473208
hsa-miR-205-5p	MIMAT0000266	SRC	6714	21330408
hsa-miR-205-5p	MIMAT0000266	ZNF585B	92285	21572407
hsa-miR-205-5p	MIMAT0000266	PRR15	222171	23824327
hsa-miR-205-5p	MIMAT0000266	NUFIP2	57532	22473208
hsa-miR-205-5p	MIMAT0000266	RBBP4	5928	23824327
hsa-miR-205-5p	MIMAT0000266	SERTAD2	9792	22473208
hsa-miR-205-5p	MIMAT0000266	GM2A	2760	19536157
hsa-miR-205-5p	MIMAT0000266	E2F1	1869	23629002
hsa-miR-205-5p	MIMAT0000266	MARCKS	4082	22473208
hsa-miR-205-5p	MIMAT0000266	NCAPG	64151	19536157
hsa-miR-205-5p	MIMAT0000266	B4GALT5	9334	22473208
hsa-miR-205-5p	MIMAT0000266	E2F5	1875	21454583
hsa-miR-205-5p	MIMAT0000266	CCDC108	255101	23824327
hsa-miR-205-5p	MIMAT0000266	PTPRJ	5795	22473208
hsa-miR-205-5p	MIMAT0000266	PAIP2B	400961	23824327
hsa-miR-205-5p	MIMAT0000266	RTN3	10313	22473208
hsa-miR-205-5p	MIMAT0000266	TMEM201	199953	19536157
hsa-miR-205-5p	MIMAT0000266	LYSMD3	116068	22473208
hsa-miR-205-5p	MIMAT0000266	LRP1	4035	19665999
hsa-miR-205-5p	MIMAT0000266	AFF4	27125	22473208
hsa-miR-205-5p	MIMAT0000266	SLC38A1	81539	21572407
hsa-miR-205-5p	MIMAT0000266	RAB11FIP1	80223	21572407
hsa-miR-205-5p	MIMAT0000266	LAMC1	3915	22578566
hsa-miR-205-5p	MIMAT0000266	PRRG4	79056	23824327
hsa-miR-205-5p	MIMAT0000266	XPR1	9213	22473208
hsa-miR-205-5p	MIMAT0000266	NOX5	79400	23824327
hsa-miR-205-5p	MIMAT0000266	RFX7	64864	22473208
hsa-miR-205-5p	MIMAT0000266	PHF8	23133	19536157
hsa-miR-205-5p	MIMAT0000266	EGLN2	112398	22859986
hsa-miR-205-5p	MIMAT0000266	LYN	4067	22473208
hsa-miR-205-5p	MIMAT0000266	DDX5	1655	20065103
hsa-miR-205-5p	MIMAT0000266	AFF1	4299	22473208
hsa-miR-205-5p	MIMAT0000266	ERBB2	2064	21787752
hsa-miR-205-5p	MIMAT0000266	C11orf74	119710	21572407
hsa-miR-205-5p	MIMAT0000266	TP73	7161	22871739
hsa-miR-205-5p	MIMAT0000266	BCL9L	283149	23824327
hsa-miR-205-5p	MIMAT0000266	ETNK1	55500	22473208
hsa-miR-205-5p	MIMAT0000266	NEK9	91754	23824327
hsa-miR-205-5p	MIMAT0000266	RAP2B	5912	22473208
hsa-miR-205-5p	MIMAT0000266	TM9SF2	9375	19536157
hsa-miR-205-5p	MIMAT0000266	NPRL3	8131	23708386
hsa-miR-205-5p	MIMAT0000266	LRRC59	55379	22473208
hsa-miR-205-5p	MIMAT0000266	INPPL1	3636	20065103
hsa-miR-205-5p	MIMAT0000266	TEX35	84066	22100165
hsa-miR-205-5p	MIMAT0000266	DNAJA1	3301	21572407
hsa-miR-205-5p	MIMAT0000266	CYR61	3491	23056551
hsa-miR-205-5p	MIMAT0000266	DMXL2	23312	22473208
hsa-miR-205-5p	MIMAT0000266	MRPL44	65080	23824327
hsa-miR-205-5p	MIMAT0000266	PLAGL2	5326	22473208
hsa-miR-205-5p	MIMAT0000266	YWHAH	7533	19536157
hsa-miR-205-5p	MIMAT0000266	YY1	7528	24763883
hsa-miR-205-5p	MIMAT0000266	LPCAT1	79888	22473208
hsa-miR-205-5p	MIMAT0000266	ETF1	2107	23446348
hsa-miR-205-5p	MIMAT0000266	LRRTM4	80059	22012620
hsa-miR-205-5p	MIMAT0000266	AMOT	154796	21572407
hsa-miR-205-5p	MIMAT0000266	CTGF	1490	23056551
hsa-miR-205-5p	MIMAT0000266	SHISA6	388336	23824327
hsa-miR-205-5p	MIMAT0000266	NSF	4905	22473208
hsa-miR-205-5p	MIMAT0000266	SLC25A25	114789	23824327
hsa-miR-205-5p	MIMAT0000266	PICALM	8301	22473208
hsa-miR-205-5p	MIMAT0000266	SPDL1	54908	19536157
hsa-miR-205-5p	MIMAT0000266	IPO7	10527	22473208
hsa-miR-205-5p	MIMAT0000266	SLC39A14	23516	22012620
hsa-miR-205-5p	MIMAT0000266	HOXA11	3207	21572407
hsa-miR-205-5p	MIMAT0000266	LRRK2	120892	23125283
hsa-miR-205-5p	MIMAT0000266	JMJD1C	221037	23824327
hsa-miR-205-5p	MIMAT0000266	UBE2Z	65264	22473208
hsa-miR-205-5p	MIMAT0000266	CREB1	1385	23824327
hsa-miR-205-5p	MIMAT0000266	PHC2	1912	22473208
hsa-miR-205-5p	MIMAT0000266	MAPK14	1432	19536157
hsa-miR-205-5p	MIMAT0000266	BCL6	604	22870299
hsa-miR-205-5p	MIMAT0000266	TMEM66	51669	22473208
hsa-miR-205-5p	MIMAT0000266	SIGMAR1	10280	20065103
hsa-miR-205-5p	MIMAT0000266	EID2B	126272	23446348
hsa-miR-205-5p	MIMAT0000266	BDP1	55814	22012620
hsa-miR-205-5p	MIMAT0000266	IL24	11009	23212344
hsa-miR-205-5p	MIMAT0000266	SMNDC1	10285	23824327
hsa-miR-205-5p	MIMAT0000266	GNAS	2778	22473208
hsa-miR-205-5p	MIMAT0000266	ACTRT3	84517	22291592
hsa-miR-205-5p	MIMAT0000266	PARD6B	84612	22473208
hsa-miR-205-5p	MIMAT0000266	TXNL1	9352	19536157
hsa-miR-205-5p	MIMAT0000266	ACSL4	2182	24576478
hsa-miR-205-5p	MIMAT0000266	EZR	7430	22473208
hsa-miR-205-5p	MIMAT0000266	TRAF3IP1	26146	22012620
hsa-miR-205-5p	MIMAT0000266	SMIM13	221710	23592263
hsa-miR-205-5p	MIMAT0000266	ESRRG	2104	23589079
hsa-miR-205-5p	MIMAT0000266	PLCXD2	257068	23824327
hsa-miR-205-5p	MIMAT0000266	SQLE	6713	22473208
hsa-miR-205-5p	MIMAT0000266	GOT1	2805	22291592
hsa-miR-205-5p	MIMAT0000266	PANK1	53354	22473208
hsa-miR-205-5p	MIMAT0000266	RGS6	9628	19536157
hsa-miR-205-5p	MIMAT0000266	ITGA5	3678	24434435
hsa-miR-205-5p	MIMAT0000266	ENPP4	22875	22473208
hsa-miR-205-5p	MIMAT0000266	ICK	22858	22012620
hsa-miR-205-5p	MIMAT0000266	ANGPTL7	10218	23824327
hsa-miR-205-5p	MIMAT0000266	CPEB3	22849	22473208
hsa-miR-205-5p	MIMAT0000266	PRKCE	5581	19244118
hsa-miR-205-5p	MIMAT0000266	F2RL2	2151	22291592
hsa-miR-205-5p	MIMAT0000266	NOTCH2	4853	22473208
hsa-miR-205-5p	MIMAT0000266	KCTD20	222658	19536157
hsa-miR-205-5p	MIMAT0000266	ACSL1	2180	24462768
hsa-miR-205-5p	MIMAT0000266	CUL5	8065	22473208
hsa-miR-205-5p	MIMAT0000266	PRLR	5618	22012620
hsa-miR-205-5p	MIMAT0000266	SMAD1	4086	23800974
hsa-miR-205-5p	MIMAT0000266	SRD5A1	6715	23824327
hsa-miR-205-5p	MIMAT0000266	YEATS2	55689	22473208
hsa-miR-205-5p	MIMAT0000266	DHCR24	1718	22291592
hsa-miR-205-5p	MIMAT0000266	NIPA2	81614	22473208
hsa-miR-205-5p	MIMAT0000266	XPOT	11260	19536157
hsa-miR-205-5p	MIMAT0000266	HMGB3	3149	24098490
hsa-miR-205-5p	MIMAT0000266	CLIP1	6249	22473208
hsa-miR-205-5p	MIMAT0000266	IMPAD1	54928	20371350
hsa-miR-205-5p	MIMAT0000266	LOH12CR1	118426	22012620
hsa-miR-205-5p	MIMAT0000266	NFAT5	10725	23592263
hsa-miR-205-5p	MIMAT0000266	SMAD4	4089	23800974
hsa-miR-205-5p	MIMAT0000266	TNFSF8	944	23824327
hsa-miR-205-5p	MIMAT0000266	VAMP1	6843	22473208
hsa-miR-205-5p	MIMAT0000266	PTPRM	5797	23497265
hsa-miR-205-5p	MIMAT0000266	NDUFB2	4708	22473208
hsa-miR-205-5p	MIMAT0000266	SLC5A12	159963	19536157
hsa-miR-205-5p	MIMAT0000266	CDKN2AIPNL	91368	22473208
hsa-miR-205-5p	MIMAT0000266	ACP1	52	22012620
